# Supplementary material for: Acoustotactic response of mosquitoes in untethered flight to incidental sound
Source: Sci Rep. 2021 Jan 21;11:1884. doi: 10.1038/s41598-021-81456-5 (PMC7820424; doi:10.1038/s41598-021-81456-5)
Supplement: Supplementary file 1 — Supplementary Information. [file 41598_2021_81456_MOESM1_ESM.zip]

Archive with 18 entries (15 files):
- supplementary material/
- supplementary material/SupplementaryMaterialVideo3_AnophelesMale 400Hz 103dB.m4v
- __MACOSX/
- __MACOSX/supplementary material/
- __MACOSX/supplementary material/._SupplementaryMaterialVideo3_AnophelesMale 400Hz 103dB.m4v
- supplementary material/.DS_Store
- __MACOSX/supplementary material/._.DS_Store
- supplementary material/~$cument1_RawDataPlot.docx
- __MACOSX/supplementary material/._~$cument1_RawDataPlot.docx
- supplementary material/SupplementaryMaterial_RawDataPlots.pdf
- __MACOSX/supplementary material/._SupplementaryMaterial_RawDataPlots.pdf
- supplementary material/SupplementaryMaterialVideo1_AedesMale_300Hz_103dB.mp4
- __MACOSX/supplementary material/._SupplementaryMaterialVideo1_AedesMale_300Hz_103dB.mp4
- supplementary material/SupplementaryMaterialVideo2_AedesFemale 200Hz 103dB.m4v
- __MACOSX/supplementary material/._SupplementaryMaterialVideo2_AedesFemale 200Hz 103dB.m4v
- supplementary material/SupplementaryMaterialVideo4_AnophelesFemale 200Hz 103dB.m4v
- __MACOSX/supplementary material/._SupplementaryMaterialVideo4_AnophelesFemale 200Hz 103dB.m4v
- __MACOSX/._supplementary material
